# Supplementary material for: Genome-Wide Identification and Evolutionary and Expression Analyses of the Cyclin B Gene Family in Brassica napus
Source: Plants (Basel). 2024 Jun 20;13(12):1709. doi: 10.3390/plants13121709 (PMC11207893; doi:10.3390/plants13121709)
Supplement: Supplementary file 1 [file plants-13-01709-s001.zip › Supplementary tables.xlsx]

## Sheet: Table S1
Table S1. CYCB proteins information in Brassicaceae.
Species	Genome ID	Gene Name	Gene ID
Brassica napus	Darmor.v10	BnaCYCB1;1a	A01p01460.1_BnaDAR
	Darmor.v10	BnaCYCB1;1b	C01p01630.1_BnaDAR
	Darmor.v10	BnaCYCB1;2a	A03p02580.1_BnaDAR
	Darmor.v10	BnaCYCB1;2b	C02p02600.1_BnaDAR
	Darmor.v10	BnaCYCB1;2c	C03p02920.1_BnaDAR
	Darmor.v10	BnaCYCB1;3a	BNapus_Darmor_BZH_scaffold_145p00140.1_BnaDAR
	Darmor.v10	BnaCYCB1;3b	C03p44980.1_BnaDAR
	Darmor.v10	BnaCYCB2;1a	A06p33770.1_BnaDAR
	Darmor.v10	BnaCYCB2;1b	A09p11450.1_BnaDAR
	Darmor.v10	BnaCYCB2;1c	C03p58540.1_BnaDAR
	Darmor.v10	BnaCYCB2;1d	C09p13470.1_BnaDAR
	Darmor.v10	BnaCYCB2;2a	A03p63770.1_BnaDAR
	Darmor.v10	BnaCYCB2;2b	C07p61280.1_BnaDAR
	Darmor.v10	BnaCYCB2;3a	A06p16590.1_BnaDAR
	Darmor.v10	BnaCYCB2;3b	A08p29330.1_BnaDAR
	Darmor.v10	BnaCYCB2;3c	C05p19160.1_BnaDAR
	Darmor.v10	BnaCYCB2;3d	C08p20230.1_BnaDAR
	Darmor.v10	BnaCYCB2;4a	A07p28570.1_BnaDAR
	Darmor.v10	BnaCYCB2;4b	A07p41940.1_BnaDAR
	Darmor.v10	BnaCYCB2;4c	C06p32110.1_BnaDAR
	Darmor.v10	BnaCYCB2;4d	C06p50510.1_BnaDAR
	Darmor.v10	BnaCYCB3;1a	A06p12250.1_BnaDAR
	Darmor.v10	BnaCYCB3;1b	A08p31370.1_BnaDAR
	Darmor.v10	BnaCYCB3;1c	C05p14500.1_BnaDAR
	Darmor.v10	BnaCYCB3;1d	C08p17450.1_BnaDAR
	Express617.v1	BnaCYCB1;1a	A01p001310.1_BnaEXP
	Express617.v1	BnaCYCB1;1b	C01p001450.1_BnaEXP
	Express617.v1	BnaCYCB1;2a	A03p002290.1_BnaEXP
	Express617.v1	BnaCYCB1;2b	C02p002010.1_BnaEXP
	Express617.v1	BnaCYCB1;2c	C03p004400.1_BnaEXP
	Express617.v1	BnaCYCB1;3a	C01p034710.1_BnaEXP
	Express617.v1	BnaCYCB1;3b	R208_chrAC01p000360.1_BnaEXP
	Express617.v1	BnaCYCB1;3c	R208_chrAC01p000360.2_BnaEXP
	Express617.v1	BnaCYCB1;4a	A06p026760.1_BnaEXP
	Express617.v1	BnaCYCB1;4b	A09p009600.1_BnaEXP
	Express617.v1	BnaCYCB1;4c	C03p050140.1_BnaEXP
	Express617.v1	BnaCYCB1;4d	C09p011290.1_BnaEXP
	Express617.v1	BnaCYCB1;5a	A03p054270.1_BnaEXP
	Express617.v1	BnaCYCB1;5b	C07p037820.1_BnaEXP
	Express617.v1	BnaCYCB2;1a	A06p014560.1_BnaEXP
	Express617.v1	BnaCYCB2;1b	A08p022900.1_BnaEXP
	Express617.v1	BnaCYCB2;1c	C05p016770.1_BnaEXP
	Express617.v1	BnaCYCB2;1d	C08p022120.1_BnaEXP
	Express617.v1	BnaCYCB2;2a	A07p022530.1_BnaEXP
	Express617.v1	BnaCYCB2;2b	A07p034400.1_BnaEXP
	Express617.v1	BnaCYCB2;2c	A08p000810.1_BnaEXP
	Express617.v1	BnaCYCB2;2d	C06p023930.1_BnaEXP
	Express617.v1	BnaCYCB2;2e	C06p038510.1_BnaEXP
	Express617.v1	BnaCYCB2;3a	A06p011060.1_BnaEXP
	Express617.v1	BnaCYCB2;3b	A06p011060.2_BnaEXP
	Express617.v1	BnaCYCB2;3c	A08p024810.1_BnaEXP
	Express617.v1	BnaCYCB2;3d	C05p012790.1_BnaEXP
	Gangan.v0	BnaCYCB1;1	BnaC01T0014400GG
	Gangan.v0	BnaCYCB1;2a	BnaA02T0017900GG
	Gangan.v0	BnaCYCB1;2b	BnaC02T0009000GG
	Gangan.v0	BnaCYCB1;2c	BnaC03T0026700GG
	Gangan.v0	BnaCYCB1;2d	Bnascaffold4693T0022400GG
	Gangan.v0	BnaCYCB1;3a	BnaA01T0357300GG
	Gangan.v0	BnaCYCB1;3b	BnaC01T0432700GG
	Gangan.v0	BnaCYCB1;4a	BnaA06T0304100GG
	Gangan.v0	BnaCYCB1;4b	BnaA09T0111300GG
	Gangan.v0	BnaCYCB1;4c	BnaC03T0500200GG
	Gangan.v0	BnaCYCB1;4d	BnaC09T0094700GG
	Gangan.v0	BnaCYCB1;5a	BnaA03T0493400GG
	Gangan.v0	BnaCYCB1;5b	BnaC07T0510800GG
	Gangan.v0	BnaCYCB2;1a	BnaA06T0139400GG
	Gangan.v0	BnaCYCB2;1b	BnaA06T0139400GG.1
	Gangan.v0	BnaCYCB2;1c	BnaA08T0257900GG
	Gangan.v0	BnaCYCB2;1d	BnaC05T0169300GG
	Gangan.v0	BnaCYCB2;1e	BnaC08T0206200GG
	Gangan.v0	BnaCYCB2;2a	BnaA07T0243300GG
	Gangan.v0	BnaCYCB2;2b	BnaC06T0254600GG
	Gangan.v0	BnaCYCB2;3a	BnaA06T0107000GG
	Gangan.v0	BnaCYCB2;3b	BnaA08T0276900GG
	Gangan.v0	BnaCYCB2;3c	BnaC05T0130100GG
	Gangan.v0	BnaCYCB2;3d	BnaC05T0130100GG.1
	Gangan.v0	BnaCYCB2;3e	BnaC08T0181000GG
	Ningyou7.v2	BnaCYCB1;1a	chrA01g000140.t1
	Ningyou7.v2	BnaCYCB1;1b	chrA01g000142.t1
	Ningyou7.v2	BnaCYCB1;1c	chrC01g000161.t1
	Ningyou7.v2	BnaCYCB1;1d	chrC01g000161.t2
	Ningyou7.v2	BnaCYCB1;1e	chrC01g000161.t3
	Ningyou7.v2	BnaCYCB1;1f	chrC01g000161.t4
	Ningyou7.v2	BnaCYCB1;1g	chrC01g000161.t5
	Ningyou7.v2	BnaCYCB1;1h	chrC01g000161.t6
	Ningyou7.v2	BnaCYCB1;2a	chrA02g000266.t1
	Ningyou7.v2	BnaCYCB1;2b	chrA02g000266.t2
	Ningyou7.v2	BnaCYCB1;2c	chrA02g000266.t3
	Ningyou7.v2	BnaCYCB1;2d	chrA02g000266.t4
	Ningyou7.v2	BnaCYCB1;2e	chrA02g000266.t5
	Ningyou7.v2	BnaCYCB1;2f	chrA02g000266.t6
	Ningyou7.v2	BnaCYCB1;2g	chrA02g000266.t7
	Ningyou7.v2	BnaCYCB1;2h	chrA02g000266.t8
	Ningyou7.v2	BnaCYCB1;2i	chrA03g000262.t1
	Ningyou7.v2	BnaCYCB1;2j	chrC03g000289.t1
	Ningyou7.v2	BnaCYCB1;3a	chrC01g004618.t1
	Ningyou7.v2	BnaCYCB1;3b	chrC01g004703.t1
	Ningyou7.v2	BnaCYCB1;3c	chrC01g004703.t2
	Ningyou7.v2	BnaCYCB1;3d	chrC03g004122.t1
	Ningyou7.v2	BnaCYCB1;4a	chrA06g002506.t1
	Ningyou7.v2	BnaCYCB1;4b	chrA09g001247.t1
	Ningyou7.v2	BnaCYCB1;4c	chrC09g001106.t1
	Ningyou7.v2	BnaCYCB1;4d	chrC09g001106.t2
	Ningyou7.v2	BnaCYCB1;5a	chrC07g005414.t1
	Ningyou7.v2	BnaCYCB1;5b	chrC07g005414.t2
	Ningyou7.v2	BnaCYCB1;5c	Scaffold32g000035.t1
	Ningyou7.v2	BnaCYCB1;5d	Scaffold32g000035.t2
	Ningyou7.v2	BnaCYCB2;1a	chrA06g001472.t1
	Ningyou7.v2	BnaCYCB2;1b	chrA08g002572.t1
	Ningyou7.v2	BnaCYCB2;1c	chrC05g001670.t1
	Ningyou7.v2	BnaCYCB2;1d	chrC08g002418.t1
	Ningyou7.v2	BnaCYCB2;2a	chrA07g002424.t1
	Ningyou7.v2	BnaCYCB2;2b	chrA07g002424.t2
	Ningyou7.v2	BnaCYCB2;2c	chrA07g002424.t3
	Ningyou7.v2	BnaCYCB2;2d	chrA07g003705.t1
	Ningyou7.v2	BnaCYCB2;2e	chrC06g002760.t1
	Ningyou7.v2	BnaCYCB2;2f	chrC06g004310.t1
	Ningyou7.v2	BnaCYCB2;2g	chrC06g004310.t2
	Ningyou7.v2	BnaCYCB2;3a	chrA06g001114.t1
	Ningyou7.v2	BnaCYCB2;3b	chrA08g002765.t1
	Ningyou7.v2	BnaCYCB2;3c	chrA08g002765.t2
	Ningyou7.v2	BnaCYCB2;3d	chrA08g002765.t3
	Ningyou7.v2	BnaCYCB2;3e	chrA08g002765.t4
	Ningyou7.v2	BnaCYCB2;3f	chrA08g002765.t5
	Ningyou7.v2	BnaCYCB2;3g	chrA08g002765.t6
	Ningyou7.v2	BnaCYCB2;3h	chrC05g001310.t1
	Ningyou7.v2	BnaCYCB2;3i	chrC08g002290.t1
	No2127.v0	BnaCYCB1;1	Bnascaffold2421T0013100NO
	No2127.v1	BnaCYCB1;2	BnaA02T0020700NO
	No2127.v10	BnaCYCB1;4a	BnaC03T0417100NO
	No2127.v11	BnaCYCB1;4b	BnaC09T0083100NO
	No2127.v12	BnaCYCB1;5a	BnaA03T0526600NO
	No2127.v13	BnaCYCB1;5b	BnaC07T0502800NO
	No2127.v14	BnaCYCB1;5c	BnaC07T0502800NO.1
	No2127.v15	BnaCYCB2;1a	BnaA06T0141800NO
	No2127.v16	BnaCYCB2;1b	BnaA06T0141800NO.1
	No2127.v17	BnaCYCB2;1c	BnaC05T0169900NO
	No2127.v18	BnaCYCB2;1d	BnaC08T0227300NO
	No2127.v19	BnaCYCB2;2	BnaC06T0254000NO
	No2127.v2	BnaCYCB1;2	BnaA03T0023200NO
	No2127.v20	BnaCYCB2;2a	BnaC06T0417100NO
	No2127.v21	BnaCYCB2;2b	BnaC06T0417100NO.1
	No2127.v22	BnaCYCB2;2c	BnaC06T0417600NO
	No2127.v23	BnaCYCB2;2d	BnaC06T0417600NO.1
	No2127.v24	BnaCYCB2;2e	BnaC09T0047200NO
	No2127.v25	BnaCYCB2;2f	Bnascaffold508T0000100NO
	No2127.v26	BnaCYCB2;3a	BnaA06T0109200NO
	No2127.v27	BnaCYCB2;3b	BnaA08T0233500NO
	No2127.v28	BnaCYCB2;3c	BnaC05T0127700NO
	No2127.v29	BnaCYCB2;3d	BnaC08T0204600NO
	No2127.v3	BnaCYCB1;2a	Bnascaffold1876T0036400NO
	No2127.v4	BnaCYCB1;2b	Bnascaffold2463T0046000NO
	No2127.v5	BnaCYCB1;3a	BnaA01T0319500NO
	No2127.v6	BnaCYCB1;3b	BnaC01T0345000NO
	No2127.v7	BnaCYCB1;3c	BnaC03T0308300NO
	No2127.v8	BnaCYCB1;4a	BnaA06T0318500NO
	No2127.v9	BnaCYCB1;4b	BnaA09T0048600NO
	Quinta.v0	BnaCYCB1;2a	BnaA02T0017700QU
	Quinta.v0	BnaCYCB1;2b	BnaA03T0022400QU
	Quinta.v0	BnaCYCB1;2c	BnaC03T0021600QU
	Quinta.v0	BnaCYCB1;2d	BnaC08T0292200QU
	Quinta.v0	BnaCYCB1;3a	BnaC01T0346900QU
	Quinta.v0	BnaCYCB1;3b	BnaC03T0374500QU
	Quinta.v0	BnaCYCB1;4a	BnaA06T0305000QU
	Quinta.v0	BnaCYCB1;4b	BnaA09T0104600QU
	Quinta.v0	BnaCYCB1;4c	BnaC03T0492500QU
	Quinta.v0	BnaCYCB1;4d	BnaC09T0116600QU
	Quinta.v0	BnaCYCB1;5a	BnaA03T0530100QU
	Quinta.v0	BnaCYCB1;5b	BnaC07T0502300QU
	Quinta.v0	BnaCYCB2;1a	BnaA06T0141000QU
	Quinta.v0	BnaCYCB2;1b	BnaA08T0239100QU
	Quinta.v0	BnaCYCB2;1c	BnaC05T0133200QU
	Quinta.v0	BnaCYCB2;1d	BnaC08T0216000QU
	Quinta.v0	BnaCYCB2;2a	BnaA07T0202200QU
	Quinta.v0	BnaCYCB2;2b	BnaA07T0316100QU
	Quinta.v0	BnaCYCB2;2c	BnaC06T0254600QU
	Quinta.v0	BnaCYCB2;2d	BnaC06T0411700QU
	Quinta.v0	BnaCYCB2;3a	BnaA06T0107600QU
	Quinta.v0	BnaCYCB2;3b	BnaA08T0257100QU
	Quinta.v0	BnaCYCB2;3c	BnaC05T0097400QU
	Quinta.v0	BnaCYCB2;3d	BnaC08T0191300QU
	Shengli.v0	BnaCYCB1;1	BnaC01T0006300SL
	Shengli.v0	BnaCYCB1;2a	BnaA02T0018600SL
	Shengli.v0	BnaCYCB1;2b	Bnascaffold1836T0081200SL
	Shengli.v0	BnaCYCB1;2c	Bnascaffold2862T0022100SL
	Shengli.v0	BnaCYCB1;3a	BnaA01T0336200SL
	Shengli.v0	BnaCYCB1;3b	BnaC01T0445300SL
	Shengli.v0	BnaCYCB1;3c	BnaC03T0265200SL
	Shengli.v0	BnaCYCB1;4a	BnaA06T0302900SL
	Shengli.v0	BnaCYCB1;4b	BnaA09T0143000SL
	Shengli.v0	BnaCYCB1;4c	BnaC03T0374200SL
	Shengli.v0	BnaCYCB1;5a	BnaA03T0462200SL
	Shengli.v0	BnaCYCB1;5b	BnaC07T0484100SL
	Shengli.v0	BnaCYCB2;1a	BnaA06T0144500SL
	Shengli.v0	BnaCYCB2;1b	BnaA08T0234500SL
	Shengli.v0	BnaCYCB2;1c	BnaC05T0194300SL
	Shengli.v0	BnaCYCB2;1d	BnaC08T0237100SL
	Shengli.v0	BnaCYCB2;2a	BnaA07T0228700SL
	Shengli.v0	BnaCYCB2;2b	BnaA07T0341600SL
	Shengli.v0	BnaCYCB2;2c	BnaC06T0238000SL
	Shengli.v0	BnaCYCB2;2d	BnaC06T0410700SL
	Shengli.v0	BnaCYCB2;3a	BnaA06T0111200SL
	Shengli.v0	BnaCYCB2;3b	BnaA08T0253600SL
	Shengli.v0	BnaCYCB2;3c	BnaC05T0156700SL
	Shengli.v0	BnaCYCB2;3d	BnaC08T0212200SL
	Tapidor.v0	BnaCYCB1;1a	Bnascaffold1809T0012700TA
	Tapidor.v0	BnaCYCB1;1b	Bnascaffold2359T0014900TA
	Tapidor.v0	BnaCYCB1;1c	Bnascaffold2359T0014900TA.1
	Tapidor.v0	BnaCYCB1;2	BnaC02T0021700TA
	Tapidor.v0	BnaCYCB1;3a	BnaA01T0293200TA
	Tapidor.v0	BnaCYCB1;3b	BnaC01T0377200TA
	Tapidor.v0	BnaCYCB1;3c	BnaC03T0454600TA
	Tapidor.v0	BnaCYCB1;4a	BnaA06T0289500TA
	Tapidor.v0	BnaCYCB1;4b	BnaA09T0098500TA
	Tapidor.v0	BnaCYCB1;4c	BnaC03T0434200TA
	Tapidor.v0	BnaCYCB1;4d	BnaC09T0116800TA
	Tapidor.v0	BnaCYCB1;5a	BnaA03T0542100TA
	Tapidor.v0	BnaCYCB1;5b	BnaA03T0542100TA.1
	Tapidor.v0	BnaCYCB1;5c	BnaC07T0512600TA
	Tapidor.v0	BnaCYCB2;1a	BnaA06T0141400TA
	Tapidor.v0	BnaCYCB2;1b	BnaA08T0231000TA
	Tapidor.v0	BnaCYCB2;1c	BnaC05T0171300TA
	Tapidor.v0	BnaCYCB2;1d	BnaC08T0238700TA
	Tapidor.v0	BnaCYCB2;2a	BnaA07T0237300TA
	Tapidor.v0	BnaCYCB2;2b	BnaA07T0350500TA
	Tapidor.v0	BnaCYCB2;2c	BnaC06T0249100TA
	Tapidor.v0	BnaCYCB2;2d	BnaC06T0396300TA
	Tapidor.v0	BnaCYCB2;2e	BnaC06T0396300TA.1
	Tapidor.v0	BnaCYCB2;3a	BnaA06T0109500TA
	Tapidor.v0	BnaCYCB2;3b	BnaA08T0249700TA
	Tapidor.v0	BnaCYCB2;3c	BnaC05T0131100TA
	Tapidor.v0	BnaCYCB2;3d	BnaC08T0213800TA
	Westar.v0	BnaCYCB1;1	Bnascaffold1716T0004200WE
	Westar.v0	BnaCYCB1;2a	BnaA02T0021400WE
	Westar.v0	BnaCYCB1;2b	BnaA03T0030600WE
	Westar.v0	BnaCYCB1;2c	BnaC02T0017700WE
	Westar.v0	BnaCYCB1;3a	BnaA01T0286900WE
	Westar.v0	BnaCYCB1;3b	BnaC01T0394600WE
	Westar.v0	BnaCYCB1;3c	BnaC03T0321700WE
	Westar.v0	BnaCYCB1;4a	BnaA06T0348300WE
	Westar.v0	BnaCYCB1;4b	BnaA09T0103600WE
	Westar.v0	BnaCYCB1;4c	BnaC03T0433000WE
	Westar.v0	BnaCYCB1;4d	BnaC09T0122700WE
	Westar.v0	BnaCYCB1;5a	BnaA03T0557300WE
	Westar.v0	BnaCYCB1;5b	BnaC07T0468600WE
	Westar.v0	BnaCYCB2;1a	BnaA06T0141700WE
	Westar.v0	BnaCYCB2;1b	BnaA08T0225400WE
	Westar.v0	BnaCYCB2;1c	BnaC05T0169600WE
	Westar.v0	BnaCYCB2;1d	BnaC08T0215600WE
	Westar.v0	BnaCYCB2;2a	BnaA07T0238800WE
	Westar.v0	BnaCYCB2;2b	BnaA07T0356000WE
	Westar.v0	BnaCYCB2;2c	BnaC06T0290900WE
	Westar.v0	BnaCYCB2;2d	BnaC06T0441000WE
	Westar.v0	BnaCYCB2;3a	BnaA06T0108600WE
	Westar.v0	BnaCYCB2;3b	BnaA08T0243200WE
	Westar.v0	BnaCYCB2;3c	BnaC05T0131800WE
	Westar.v0	BnaCYCB2;3d	BnaC08T0191700WE
	Zheyou.v0	BnaCYCB1;2a	BnaA02T0018100ZY
	Zheyou.v0	BnaCYCB1;2b	BnaC03T0026300ZY
	Zheyou.v0	BnaCYCB1;3a	BnaA01T0361700ZY
	Zheyou.v0	BnaCYCB1;3b	BnaC01T0377100ZY
	Zheyou.v0	BnaCYCB1;3c	BnaC03T0324400ZY
	Zheyou.v0	BnaCYCB1;4a	BnaA06T0311000ZY
	Zheyou.v0	BnaCYCB1;4b	BnaA09T0110600ZY
	Zheyou.v0	BnaCYCB1;4c	BnaC03T0431400ZY
	Zheyou.v0	BnaCYCB1;4d	BnaC09T0100800ZY
	Zheyou.v0	BnaCYCB1;5a	BnaA03T0562100ZY
	Zheyou.v0	BnaCYCB1;5b	BnaC07T0498300ZY
	Zheyou.v0	BnaCYCB2;1a	BnaA06T0140500ZY
	Zheyou.v0	BnaCYCB2;1b	BnaA08T0239300ZY
	Zheyou.v0	BnaCYCB2;1c	BnaC05T0168400ZY
	Zheyou.v0	BnaCYCB2;1d	BnaC08T0220700ZY
	Zheyou.v0	BnaCYCB2;2a	BnaA07T0191500ZY
	Zheyou.v0	BnaCYCB2;2b	BnaA07T0306300ZY
	Zheyou.v0	BnaCYCB2;2c	BnaC06T0250400ZY
	Zheyou.v0	BnaCYCB2;2d	BnaC06T0401100ZY
	Zheyou.v0	BnaCYCB2;3a	BnaA06T0106900ZY
	Zheyou.v0	BnaCYCB2;3b	BnaC05T0129600ZY
	Zheyou.v0	BnaCYCB2;3c	BnaC08T0195400ZY
	ZS11.v0	BnaCYCB1;2a	BnaA03T0022600ZS
	ZS11.v0	BnaCYCB1;2b	BnaC02T0023000ZS
	ZS11.v0	BnaCYCB1;2c	BnaC03T0027500ZS
	ZS11.v0	BnaCYCB1;3a	BnaA01T0373300ZS
	ZS11.v0	BnaCYCB1;3b	BnaC01T0466200ZS
	ZS11.v0	BnaCYCB1;3c	BnaC03T0388400ZS
	ZS11.v0	BnaCYCB2;1a	BnaA06T0316500ZS
	ZS11.v0	BnaCYCB2;1b	BnaA09T0112800ZS
	ZS11.v0	BnaCYCB2;1c	BnaC03T0505900ZS
	ZS11.v0	BnaCYCB2;1d	BnaC09T0115300ZS
	ZS11.v0	BnaCYCB2;2a	BnaA03T0551100ZS
	ZS11.v0	BnaCYCB2;2b	BnaC07T0527600ZS
	ZS11.v0	BnaCYCB2;3a	BnaC05T0175500ZS
	ZS11.v0	BnaCYCB2;3b	Bnascaffold0025T0018200ZS
	ZS11.v0	BnaCYCB2;3c	Bnascaffold0025T0018300ZS
	ZS11.v0	BnaCYCB2;3d	Bnascaffold0674T0000200ZS
	ZS11.v0	BnaCYCB3;1a	BnaA06T0110200ZS
	ZS11.v0	BnaCYCB3;1b	BnaA08T0265900ZS
	ZS11.v0	BnaCYCB3;1c	BnaC05T0136200ZS
	ZS11.v0	BnaCYCB3;1d	BnaC08T0236000ZS
Brassica oleracea	JZS_v2	BolCYCB1;1a	BolC01g002810.2J.m1
	JZS_v2	BolCYCB1;2a	BolC02g002530.2J.m1
	JZS_v2	BolCYCB1;2b	BolC03g002680.2J.m1
	JZS_v2	BolCYCB1;3a	BolC01g051170.2J.m1
	JZS_v2	BolCYCB2;1a	BolC03g053200.2J.m1
	JZS_v2	BolCYCB2;1b	BolC09g012610.2J.m1
	JZS_v2	BolCYCB2;2a	BolC07g058380.2J.m1
	JZS_v2	BolCYCB2;3a	BolC05g018460.2J.m1
	JZS_v2	BolCYCB2;3b	BolC08g028730.2J.m1
	JZS_v2	BolCYCB2;4a	BolC06g030490.2J.m1
	JZS_v2	BolCYCB2;4b	BolC06g047770.2J.m1
	JZS_v2	BolCYCB3;1a	BolC05g013900.2J.m1
	JZS_v2	BolCYCB3;1b	BolC08g025910.2J.m1
Brassica rapa	Z1_V2	BraCYCB1;1a	A01p42120.2_BraZ1
	Z1_V2	BraCYCB1;1b	A01p00710.2_BraZ1
	Z1_V2	BraCYCB1;1c	A01p01530.2_BraZ1
	Z1_V2	BraCYCB1;2a	A02p02150.2_BraZ1
	Z1_V2	BraCYCB1;2b	A03p02570.2_BraZ1
	Z1_V2	BraCYCB1;3a	A01p45710.2_BraZ1
	Z1_V2	BraCYCB2;1a	A06p41160.2_BraZ1
	Z1_V2	BraCYCB2;1b	A09p11880.2_BraZ1
	Z1_V2	BraCYCB2;2a	A03p65520.2_BraZ1
	Z1_V2	BraCYCB2;3a	A06p17480.2_BraZ1
	Z1_V2	BraCYCB2;3b	A08p31980.2_BraZ1
	Z1_V2	BraCYCB2;4a	A07p30570.2_BraZ1
	Z1_V2	BraCYCB2;4b	A07p44020.2_BraZ1
	Z1_V2	BraCYCB3;1a	A06p13120.2_BraZ1
	Z1_V2	BraCYCB3;1b	A08p33950.2_BraZ1

## Sheet: Table S2
Table S2. CYCB proteins information in 20 angiosperms.
Category	Species	Version	Gene ID
_	Amborella trichopoda	v1.0	evm_27.model.AmTr_v1.0_scaffold00001.15
		v1.0	evm_27.model.AmTr_v1.0_scaffold00101.105
monocots	Ananas comosus	v3	Aco009187.1
		v3	Aco011955.1
		v3	Aco018362.1
		v3	Aco024269.1
		v3	Aco030170.1
	Musa acuminata	v1	GSMUA_Achr10P29350_001
		v1	GSMUA_Achr11P22430_001
		v1	GSMUA_Achr3P24980_001
		v1	GSMUA_Achr4P10090_001
		v1	GSMUA_Achr5P19110_001
		v1	GSMUA_Achr5P19270_001
		v1	GSMUA_Achr7P21380_001
		v1	GSMUA_Achr8P13320_001
		v1	GSMUA_Achr8P23970_001
		v1	GSMUA_AchrUn_randomP14460_001
	Oryza sativa	v7.0	LOC_Os01g17402.1
		v7.0	LOC_Os01g17402.2
		v7.0	LOC_Os01g59120.1
		v7.0	LOC_Os02g55670.2
		v7.0	LOC_Os02g55770.4
		v7.0	LOC_Os02g55770.5
		v7.0	LOC_Os04g47580.1
		v7.0	LOC_Os05g41390.1
		v7.0	LOC_Os06g51110.1
		v7.0	LOC_Os06g51110.2
	Panicum virgatum	v5.0	Pavir.4NG336900.1.p
		v5.0	Pavir.5KG209121.1.p
		v5.0	Pavir.5KG589300.1.p
		v5.0	Pavir.5KG589300.2.p
		v5.0	Pavir.5KG589300.3.p
		v5.0	Pavir.5KG589300.4.p
		v5.0	Pavir.5NG167700.2.p
		v5.0	Pavir.5NG542600.1.p
		v5.0	Pavir.5NG542600.2.p
		v5.0	Pavir.7KG290400.1.p
		v5.0	Pavir.7KG290400.3.p
		v5.0	Pavir.7KG291000.1.p
		v5.0	Pavir.7NG285100.1.p
		v5.0	Pavir.7NG285100.2.p
		v5.0	Pavir.7NG285800.1.p
		v5.0	Pavir.9KG158400.1.p
		v5.0	Pavir.9KG158400.2.p
		v5.0	Pavir.9NG261200.1.p
	Setaria italica	v2	Seita.3G194700.1.p
		v2	Seita.4G286400.1.p
		v2	Seita.4G286400.2.p
		v2	Seita.5G038200.1.p
		v2	Seita.5G352700.1.p
		v2	Seita.5G352700.2.p
		v2	Seita.7G199300.1.p
	Setaria viridis	v2	Sevir.3G199200.1.p
		v2	Sevir.4G298800.1.p
		v2	Sevir.5G036300.1.p
		v2	Sevir.5G357800.1.p
		v2	Sevir.5G357800.2.p
		v2	Sevir.7G211100.1.p
		v2	Sevir.7G211100.2.p
		v2	Sevir.7G211100.3.p
		v2	Sevir.7G211100.4.p
		v2	Sevir.7G211100.5.p
	Sorghum bicolor	v5.0	Sobic.003G134500.1.p
		v5.0	Sobic.003G328500.1.p
		v5.0	Sobic.006G179200.1.p
		v5.0	Sobic.006G179200.2.p
		v5.0	Sobic.007G035100.2.p
		v5.0	Sobic.009G181500.1.p
		v5.0	Sobic.010G274000.1.p
		v5.0	Sobic.010G274000.2.p
	Saccharum officinarum	v2.0	SoffiXsponR570.02Ag127600.1.p
		v2.0	SoffiXsponR570.02Ag314600.1.p
		v2.0	SoffiXsponR570.02Ag314600.2.p
		v2.0	SoffiXsponR570.02Bg278000.1.p
		v2.0	SoffiXsponR570.02Cg125200.1.p
		v2.0	SoffiXsponR570.02Cg305100.1.p
		v2.0	SoffiXsponR570.02Dg126600.1.p
		v2.0	SoffiXsponR570.02Dg126600.2.p
		v2.0	SoffiXsponR570.02Dg126600.3.p
		v2.0	SoffiXsponR570.02Dg305300.1.p
		v2.0	SoffiXsponR570.02Eg095100.1.p
		v2.0	SoffiXsponR570.02Eg278200.1.p
		v2.0	SoffiXsponR570.02Fg124100.1.p
		v2.0	SoffiXsponR570.02Fg287800.1.p
		v2.0	SoffiXsponR570.02Gg208900.1.p
		v2.0	SoffiXsponR570.04Ag272900.1.p
		v2.0	SoffiXsponR570.04Bg263700.1.p
		v2.0	SoffiXsponR570.04Cg269000.1.p
		v2.0	SoffiXsponR570.04Cg269000.2.p
		v2.0	SoffiXsponR570.04Cg269000.3.p
		v2.0	SoffiXsponR570.04Dg196500.1.p
		v2.0	SoffiXsponR570.04Eg154800.1.p
		v2.0	SoffiXsponR570.04Fg154200.1.p
		v2.0	SoffiXsponR570.06Ag151300.1.p
		v2.0	SoffiXsponR570.06Ag151300.2.p
		v2.0	SoffiXsponR570.06Cg127200.1.p
		v2.0	SoffiXsponR570.06Dg102200.1.p
		v2.0	SoffiXsponR570.06Fg094200.1.p
		v2.0	SoffiXsponR570.06Gg084000.1.p
		v2.0	SoffiXsponR570.07Ag161900.1.p
		v2.0	SoffiXsponR570.07Ag161900.2.p
		v2.0	SoffiXsponR570.07Ag161900.3.p
		v2.0	SoffiXsponR570.07Ag161900.4.p
		v2.0	SoffiXsponR570.07Ag161900.5.p
		v2.0	SoffiXsponR570.07Bg174500.1.p
		v2.0	SoffiXsponR570.07Bg174500.2.p
		v2.0	SoffiXsponR570.07Bg174500.3.p
		v2.0	SoffiXsponR570.07Bg174500.4.p
		v2.0	SoffiXsponR570.07Bg174500.5.p
		v2.0	SoffiXsponR570.07Bg174500.6.p
		v2.0	SoffiXsponR570.07Cg173200.1.p
		v2.0	SoffiXsponR570.07Cg173200.2.p
		v2.0	SoffiXsponR570.07Cg173200.3.p
		v2.0	SoffiXsponR570.07Cg173200.4.p
		v2.0	SoffiXsponR570.07Cg173200.5.p
		v2.0	SoffiXsponR570.07Dg163600.1.p
		v2.0	SoffiXsponR570.07Dg163600.2.p
		v2.0	SoffiXsponR570.07Eg123200.1.p
		v2.0	SoffiXsponR570.07Eg123200.2.p
		v2.0	SoffiXsponR570.6_9Ag263000.1.p
		v2.0	SoffiXsponR570.7_10Ag278700.1.p
		v2.0	SoffiXsponR570.7_10Ag278700.2.p
		v2.0	SoffiXsponR570.7_10Ag278700.3.p
		v2.0	SoffiXsponR570.7_10Ag278700.4.p
	Triticum aestivum	v2	Traes_1AL_BCF6D4905.1
		v2	Traes_1AL_BCF6D4905.2
		v2	Traes_1BL_82133E670.1
		v2	Traes_1BL_FC77D0C05.1
		v2	Traes_1DL_46A1299E2.1
		v2	Traes_2AL_E76F4DD7F.1
		v2	Traes_2AL_E76F4DD7F.2
		v2	Traes_2BL_E3309CCDA.1
		v2	Traes_2BL_E3309CCDA.2
		v2	Traes_2BL_E3309CCDA.3
		v2	Traes_2DL_225CC77E4.1
		v2	Traes_2DL_4483CF89D.1
		v2	Traes_2DL_4483CF89D.2
		v2	Traes_2DL_4483CF89D.3
		v2	Traes_2DL_4483CF89D.4
		v2	Traes_3AL_58FDBFD26.1
		v2	Traes_3AL_58FDBFD26.2
		v2	Traes_3AL_58FDBFD26.3
		v2	Traes_3AL_58FDBFD26.4
		v2	Traes_3AS_6365342D1.1
		v2	Traes_3AS_6365342D1.2
		v2	Traes_3B_5F0E254DA.1
		v2	Traes_3B_5F0E254DA.2
		v2	Traes_3B_5F0E254DA.3
		v2	Traes_3B_5F0E254DA.4
		v2	Traes_3DS_8291C2F30.1
		v2	Traes_3DS_8291C2F30.2
		v2	Traes_7AL_BDD31C0E1.1
		v2	Traes_7AL_BDD31C0E1.2
		v2	Traes_7BL_DC0B7BF60.1
		v2	Traes_7DL_3343BF5D3.1
	Zea mays	v1.0	ZmPHB47.02G068500.1.p
		v1.0	ZmPHB47.03G266900.1.p
		v1.0	ZmPHB47.03G266900.1.p
		v1.0	ZmPHB47.06G093000.1.p
		v1.0	ZmPHB47.06G093000.3.p
		v1.0	ZmPHB47.07G008000.2.p
		v1.0	ZmPHB47.07G158301.1.p
		v1.0	ZmPHB47.07G158301.2.p
		v1.0	ZmPHB47.08G003600.1.p
		v1.0	ZmPHB47.08G159700.1.p
		v1.0	ZmPHB47.08G298900.1.p
		v1.0	ZmPHB47.10G204300.1.p
		v1.0	ZmPHB47.10G204300.2.p
eudicots	Capsicum annuum	r1.2	Can1.2ch01g02519.t1
		r1.2	Can1.2ch01g03872.t1
		r1.2	Can1.2ch01g04191.t1
		r1.2	Can1.2ch01g07806.t1
		r1.2	Can1.2ch01g07980.t1
		r1.2	Can1.2ch02g00964.t1
		r1.2	Can1.2ch02g04785.t1
		r1.2	Can1.2ch02g04900.t1
		r1.2	Can1.2ch02g05696.t1
		r1.2	Can1.2ch03g03583.t1
		r1.2	Can1.2ch03g05375.t1
		r1.2	Can1.2ch03g05738.t1
		r1.2	Can1.2ch04g01483.t1
		r1.2	Can1.2ch05g04724.t1
		r1.2	Can1.2ch06g07596.t1
		r1.2	Can1.2ch07g08232.t1
		r1.2	Can1.2ch08g04889.t1
		r1.2	Can1.2ch08g04889.t2
		r1.2	Can1.2ch09g05105.t1
		r1.2	Can1.2ch10g05325.t1
		r1.2	Can1.2ch10g07106.t1
		r1.2	Can1.2ch10g07434.t1
		r1.2	Can1.2ch10g08007.t1
		r1.2	Can1.2ch10g08007.t2
	Glycine max	v6.0	Glyma.01G159700.1.p
		v6.0	Glyma.01G159700.2.p
		v6.0	Glyma.01G159700.3.p
		v6.0	Glyma.02G277600.1.p
		v6.0	Glyma.02G277600.2.p
		v6.0	Glyma.02G277600.3.p
		v6.0	Glyma.03G123600.1.p
		v6.0	Glyma.03G123800.1.p
		v6.0	Glyma.03G123800.2.p
		v6.0	Glyma.03G123900.3.p
		v6.0	Glyma.03G124200.1.p
		v6.0	Glyma.04G001100.1.p
		v6.0	Glyma.04G001100.2.p
		v6.0	Glyma.06G000600.2.p
		v6.0	Glyma.06G000600.3.p
		v6.0	Glyma.08G234900.1.p
		v6.0	Glyma.08G234900.2.p
		v6.0	Glyma.08G234900.4.p
		v6.0	Glyma.11G084500.1.p
		v6.0	Glyma.11G084500.3.p
		v6.0	Glyma.11G084500.4.p
		v6.0	Glyma.14G037100.1.p
		v6.0	Glyma.19G127200.1.p
	Gossypium raimondii	v2.0	Gorai.002G116700.1
		v2.0	Gorai.002G116700.2
		v2.0	Gorai.002G206100.1
		v2.0	Gorai.002G206100.2
		v2.0	Gorai.002G206100.3
		v2.0	Gorai.002G206100.4
		v2.0	Gorai.002G206100.5
		v2.0	Gorai.003G003000.1
		v2.0	Gorai.003G003000.2
		v2.0	Gorai.004G095000.1
		v2.0	Gorai.004G095000.2
		v2.0	Gorai.006G123200.1
		v2.0	Gorai.007G351700.1
		v2.0	Gorai.007G351700.2
		v2.0	Gorai.009G267700.1
		v2.0	Gorai.009G267700.2
		v2.0	Gorai.009G267700.3
		v2.0	Gorai.009G267700.4
		v2.0	Gorai.009G267700.5
		v2.0	Gorai.009G267700.6
		v2.0	Gorai.009G267700.7
		v2.0	Gorai.009G267700.8
	Linum usitatissimum	BGIv1.0	Lus10003800
		BGIv1.1	Lus10010483
		BGIv1.2	Lus10012261
		BGIv1.3	Lus10013226
		BGIv1.4	Lus10016015
		BGIv1.5	Lus10026803
		BGIv1.6	Lus10027330
		BGIv1.7	Lus10030746
		BGIv1.8	Lus10036080
		BGIv1.9	Lus10039033
		BGIv1.10	Lus10041092
	Malus domestica	GDDH13v1.1	MD02G1119100
		GDDH13v1.1	MD03G1022700
		GDDH13v1.1	MD03G1022800
		GDDH13v1.1	MD05G1134100
		GDDH13v1.1	MD05G1236200
		GDDH13v1.1	MD10G1139200
		GDDH13v1.1	MD10G1212300
		GDDH13v1.1	MD11G1027000
		GDDH13v1.1	MD12G1093900
		GDDH13v1.1	MD15G1233100
	Nicotiana tabacum	v4.5	Nitab4.5_0000029g0220.1
		v4.5	Nitab4.5_0000062g0170.1
		v4.5	Nitab4.5_0000123g0600.1
		v4.5	Nitab4.5_0000271g0250.1
		v4.5	Nitab4.5_0000428g0070.1
		v4.5	Nitab4.5_0000467g0040.1
		v4.5	Nitab4.5_0000495g0180.1
		v4.5	Nitab4.5_0000588g0060.1
		v4.5	Nitab4.5_0000699g0040.1
		v4.5	Nitab4.5_0000702g0100.1
		v4.5	Nitab4.5_0001069g0020.1
		v4.5	Nitab4.5_0001129g0100.1
		v4.5	Nitab4.5_0002300g0070.1
		v4.5	Nitab4.5_0002606g0030.1
		v4.5	Nitab4.5_0002850g0040.1
		v4.5	Nitab4.5_0002862g0010.1
		v4.5	Nitab4.5_0002967g0030.1
		v4.5	Nitab4.5_0004417g0030.1
		v4.5	Nitab4.5_0005719g0030.1
		v4.5	Nitab4.5_0006265g0020.1
		v4.5	Nitab4.5_0008332g0040.1
		v4.5	Nitab4.5_0010763g0020.1
	Solanum tuberosum	v6.1	Soltu.DM.01G005930.1
		v6.1	Soltu.DM.02G005360.1
		v6.1	Soltu.DM.02G022820.1
		v6.1	Soltu.DM.03G003380.1
		v6.1	Soltu.DM.04G037640.1
		v6.1	Soltu.DM.04G037640.2
		v6.1	Soltu.DM.06G028990.1
		v6.1	Soltu.DM.07G028650.1
		v6.1	Soltu.DM.07G028650.2
		v6.1	Soltu.DM.10G026440.1
		v6.1	Soltu.DM.10G029860.1
		v6.1	Soltu.DM.12G004850.1
	Solanum lycopersicum	SL5.0	Solyc01T000329.1
		SL5.0	Solyc02T000659.1
		SL5.0	Solyc02T000664.1
		SL5.0	Solyc02T000672.1
		SL5.0	Solyc03T000536.1
		SL5.0	Solyc03T000536.2
		SL5.0	Solyc03T000536.3
		SL5.0	Solyc03T000536.4
		SL5.0	Solyc04T002922.5
		SL5.0	Solyc04T002985.1
		SL5.0	Solyc04T002985.2
		SL5.0	Solyc04T002985.3
		SL5.0	Solyc04T002985.4
		SL5.0	Solyc06T002219.1
		SL5.0	Solyc07T002827.1
		SL5.0	Solyc07T002827.3
		SL5.0	Solyc07T002827.5
		SL5.0	Solyc07T002827.6
		SL5.0	Solyc10T002482.1
		SL5.0	Solyc12T002502.1
	Spinacia oleracea	Spov3	Spov3_chr1.00248
		Spov3	Spov3_chr1.04971
		Spov3	Spov3_chr2.02228
		Spov3	Spov3_chr2.03864
		Spov3	Spov3_chr3.02318
		Spov3	Spov3_chr4.01195
		Spov3	Spov3_chr4.02982
		Spov3	Spov3_chr6.02995

## Sheet: Table S3
Table S3. FPKM values of BnaCYCB genes in 10 types of organs.
Gene Name	Cotyledons_24HAG	Cotyledons_48HAG	Cotyledons_72HAG	Hypocotyls_24HAG	Hypocotyls_48HAG	Hypocotyls_72HAG	Radicle_24HAG	Radicle_48HAG	Radicle_72HAG	Leaf__Seedling	Root_Seedling	Anther_Initial flowering	Anther_Full bloom	leaf_Initial flowering	leaf_Full bloom	Root_Initial flowering	Root_Full bloom	Stem_Initial flowering	Stem_Full bloom	Stamen_Initial flowering	Stamen_Full bloom	Seed_7DAF	Seed_3DAF	Seed_5DAF	Seed_7DAF	Seed_10DAF	Seed_13DAF	Seed_19DAF	Seed_27DAF	Seed_35DAF	Seed_43DAF	SP_3DAF	SP_5DAF	SP_7DAF	SP_10DAF	SP_13DAF	SP_19DAF	SP_27DAF	SP_35DAF	SP_43DAF
BnaCYCB1;1a	0.205	3.711	1.443	2.174	4.697	2.742	1.317	2.188	2.636	0.232	3.819	0	0.121	0.056	0.225	1.481	2.048	0.305	1.239	0.086	0.603	2.189	10.146	6.154	2.189	4.723	8.024	2.678	0.212	0.033	0.145	6.293	7.729	1.649	0.74	1.007	0.101	0.049	0.061	0.086
BnaCYCB1;1b	0.379	4.471	1.95	2.267	4.867	3.179	2.1	2.422	2.469	0.171	3.323	0.143	0.062	0.229	0.257	1.162	1.55	0.561	1.029	0.088	0.212	2.065	9.59	5.585	2.065	3.966	6.236	3.472	0.143	0.033	0.168	7.277	7.949	1.522	1.494	0.886	0.051	0.11	0.256	0.136
BnaCYCB1;2a	0.215	6.376	3.113	3.99	10.941	7.355	2.88	3.58	5.625	0.344	9.392	2.765	3.155	0.141	0.183	2.825	3.166	0.522	1.64	0.393	1.298	2.189	11.034	5.572	2.189	6.919	11.451	5.613	0.824	0.056	0	11.21	13.021	2.711	2.821	1.819	0.124	0.117	0	0
BnaCYCB1;2b	0.283	5.817	3.488	3.683	8.823	5.487	2.475	2.574	3.894	0.49	7.148	3.695	4.292	0.271	0.283	2.256	2.74	0.847	1.369	0.883	0.939	1.837	7.672	4.515	1.837	4.097	9.365	4.725	0.618	0.208	0.178	8.538	9.752	1.91	2.464	1.053	0.098	0.15	0.078	0
BnaCYCB1;2c	0.158	5.745	2.964	3.475	10.311	6.929	3.019	3.172	5.501	0.148	8.371	0	0.517	0.072	0.264	2.219	2.555	0.478	2.466	0	0.269	2.178	9.954	5.003	2.178	7.444	13.745	5.045	0.66	0.143	0	10.446	13.679	2.133	2.689	1.58	0.174	0.037	0.156	0
BnaCYCB1;3a	0.084	1.909	1.235	1.22	3.862	3.21	0.957	1.591	2.374	0.422	3.171	0	0.754	0.44	0.26	1.16	2.069	0.364	1.059	0.615	1.094	1.032	5.648	3.914	1.032	2.95	8.073	4.481	1.143	0.377	0.048	4.303	5.16	1.473	1.894	0.754	0.27	0.046	0.291	0
BnaCYCB1;3b	0.2	4.961	3.368	2.543	9.792	7.011	3.525	4.09	7.595	0.905	9.325	0	1.253	0.732	0.765	3.78	4.475	1.014	2.348	1.289	2.463	2.461	12.334	7.335	2.461	5.874	17.659	10.552	2.545	0.831	0.139	8.301	10.732	3.277	3.242	2.203	0.479	0.253	0.145	0.353
BnaCYCB2;1a	0.014	2.49	1.651	1.594	4.643	3.269	0.76	1.868	2.093	0.265	4.936	4.487	12.469	0.112	0.048	1.399	1.607	0.504	0.751	0.918	1.985	0.537	2.548	1.946	0.537	1.039	1.672	1.775	0.087	0	0	2.155	3.931	0.887	0.906	0.395	0.052	0.015	0	0
BnaCYCB2;1b	0.017	0.412	0.205	0.484	0.699	1.097	0.562	0.813	0.907	0.13	0.796	0	0.067	0	0	0.283	0.354	0.04	0.087	0.073	0.408	0.173	1.492	0.735	0.173	0.409	0.908	0.979	0.07	0	0	0.791	1.134	0.387	0.563	0.134	0.018	0	0	0
BnaCYCB2;1c	0.177	1.691	1.197	0.855	2.928	2.286	0.83	0.992	1.169	0.187	2.642	0	0.053	0.094	0.183	1.127	1.155	0.271	0.775	0.072	0.401	0.471	2.451	1.385	0.471	0.723	2.063	0.756	0.091	0	0	1.968	3.374	0.928	1.027	0.43	0.043	0.046	0	0.036
BnaCYCB2;1d	0.07	0.734	0.406	0.385	1.062	0.696	0.84	0.764	1.444	0.205	2.029	0	0	0.057	0.119	0.359	0.376	0.053	0.18	0.037	0.05	0.311	2.067	0.998	0.311	0.579	0.983	1.731	0.042	0	0	2.258	2.465	0.499	0.224	0.167	0.032	0	0	0
BnaCYCB2;2a	0.044	2.778	1.289	2.149	6.232	3.705	1.335	2.253	2.083	0.207	5.997	0	0.169	0.049	0.087	1.407	1.795	0.242	0.968	0.031	0.165	0.684	3.82	2.643	0.684	1.887	2.262	1.391	0.094	0.025	0	5.053	6.633	1.576	1.025	0.808	0.043	0	0	0
BnaCYCB2;2b	0.02	2.17	1.122	2.9	6.089	3.131	1.85	1.207	2.618	0.181	5.669	0	0	0.087	0.284	1.093	1.129	0.218	0.945	0	0	0.831	4.079	2.558	0.831	1.282	2.087	1.872	0.056	0	0	4.768	7.756	1.27	0.683	0.7	0.053	0	0	0.046
BnaCYCB2;3a	1.445	2.655	4.029	4.352	3.451	4.093	2.005	4.796	4.381	3.882	3.86	4.211	3.734	4.473	4.482	6.889	6.247	7.85	3.724	5.564	5.238	5.039	4.172	4.957	5.039	3.517	3.34	4.086	3.996	2.28	0.98	4.657	4.908	6.385	4.717	4.903	2.966	2.982	2.322	3.334
BnaCYCB2;3b	0.184	1.341	2.25	1.305	2.009	1.834	1.34	0.696	1.44	0.293	1.775	2.052	4.741	0.549	0.543	0.667	0.936	0.307	0.361	1.675	1.573	0.614	1.826	1.17	0.614	0.58	1.171	1.433	0.209	0.704	0.211	1.608	2.303	0.509	0.25	0.464	0.057	0.031	0	0
BnaCYCB2;3c	0.173	0.415	0.422	0.16	0.634	1.216	0.186	0.39	0.276	0.62	1.044	0	0	0.165	0.323	1.119	0.899	1.314	1.197	0	0.112	0.24	0.398	0.178	0.24	0.143	0.126	0.29	0.21	0.223	0.031	0.554	0.509	0.849	1.029	0.717	0.293	0.296	0.095	0.209
BnaCYCB2;3d	0.534	3.438	3.151	2.688	3.712	2.359	2.164	2.568	2.542	0.594	4.083	10.669	16.559	1.563	1.625	2.367	2.67	0.649	1.087	3.347	3.104	1.393	4.959	2.978	1.393	2.613	4.036	2.579	1.862	1.791	0.796	4.089	5.336	1.253	1.044	0.811	0.276	0.155	0.05	0.036
BnaCYCB2;4a	0.019	1.2	0.576	0.689	2.311	1.377	0.788	0.795	1.148	0.058	2.621	0	0	0	0.076	0.526	0.85	0.178	0.422	0.048	0.107	0.554	2.406	1.527	0.554	1.534	1.473	0.815	0.155	0.029	0.016	2.643	3.328	0.423	0.384	0.527	0.015	0	0	0
BnaCYCB2;4b	0.029	4.741	2.159	3.335	7.254	4.709	2.43	2.072	3.525	0.348	7.207	0.252	0.461	0.119	0.166	2.3	2.585	0.39	1.329	0.043	0.204	1.102	7	3.179	1.102	1.776	2.712	3.605	0.303	0	0	6.961	8.447	2.003	1.558	1.017	0.227	0.035	0	0.035
BnaCYCB2;4c	0.038	0.533	0.435	0.863	1.393	1.016	0.388	0.655	0.536	0.16	2.275	0.163	0.07	0.032	0.044	1.003	0.587	0.294	0.481	0	0.072	0.252	2.124	1.133	0.252	0.111	0.243	1.257	0.43	0.277	0.062	1.912	2.381	0.547	0.58	0.585	0.035	0.021	0.07	0
BnaCYCB2;4d	0.172	6.507	2.838	3.048	9.392	4.485	2.325	2.721	3.758	0.465	8.814	2.874	3.252	0.242	0.296	2.473	3.067	0.862	1.837	0.585	1.347	1.659	9.159	4.571	1.659	4.73	4.993	4.534	0.392	0.095	0.013	9.093	11.125	2.096	1.872	1.149	0.102	0.119	0.045	0.065
BnaCYCB3;1a	0.169	1.153	0.605	0.96	1.733	1.432	1.059	1.008	1.11	0.074	1.554	1.967	2.948	0.083	0.116	0.898	0.801	0.318	0.304	0.257	0.159	1.042	3.719	1.919	1.042	0.866	1.153	0.803	0.152	0.154	0.25	2.538	1.901	0.99	0.721	0.399	0.068	0.068	0	0
BnaCYCB3;1b	0.046	0.721	0.268	0.305	0.681	0.417	0.262	0.216	0.315	0.04	0.753	0.089	0.038	0.035	0	0.244	0.221	0.153	0.327	0.149	0.127	0.437	1.688	0.666	0.437	0.451	0.45	0.399	0.35	0.463	0.014	1.062	1.365	0.349	0.17	0.276	0.011	0.011	0.037	0
BnaCYCB3;1c	1.121	2.843	1.583	1.613	2.876	2.313	2.142	1.091	1.498	0.233	2.276	2.405	1.771	0.104	0.077	0.635	0.958	0.465	0.506	0.311	0.367	1.045	3.298	1.916	1.045	0.872	0.831	0.875	0.306	0.107	0	2.616	2.294	0.88	0.704	0.559	0.177	0.084	0	0.033
BnaCYCB3;1d	0.069	0.6	0.35	0.374	0.889	0.533	0.46	0.513	0.845	0.088	1.09	1.409	0.927	0.098	0	0.236	0.46	0.067	0.366	0.323	0.249	0.476	2.366	0.957	0.476	0.617	0.919	0.467	0.229	0.17	0.066	1.326	1.421	0.269	0.43	0.095	0.037	0.021	0	0.074
HAG: hours after germination; DAF: days after flowering; SP: Silique pericarp.

## Sheet: Table S4
Table S4. FC values (the mean (FPKM+1) between the treatment and control) of BnaCYCB genes under abiotic and biotic stress.
Gene Name	cold	heat	drought	NaCl	ammonium	nitrate	sodium silicate	Pi starvation	LM	LB	SS
BnaCYCB1;1a	0.722323	1.61226	1.06676	0.631148	1.57854	1.44849	1.10668	1.13871	0.573176	0.55845	1.05752
BnaCYCB1;1b	0.463656	0.980879	0.818416	0.444662	1.22157	3.69919	1.11581	1.07357	0.518622	0.44772	0.991154
BnaCYCB1;2a	0.568391	2.05853	1.0189	0.692925	1.06022	4.93522	1.14957	1.72785	0.477445	0.430252	1.00351
BnaCYCB1;2b	0.765819	2.02198	1.014	0.819968	1.00964	3.76471	1.12561	1.47071	0.621629	0.578731	1.0087
BnaCYCB1;2c	0.654863	1.47006	1.00988	0.880605	1.08608	4.73693	1.13778	1.85374	0.659396	0.603747	1.02987
BnaCYCB1;3a	0.69438	1.17701	0.937096	0.598805	1.14815	4.61156	1.11022	1.23506	0.505403	0.41394	1.02778
BnaCYCB1;3b	0.616343	1.2903	1.08015	0.66679	1.0017	5.20833	1.12331	1.37348	0.60942	0.483524	1.07447
BnaCYCB2;1a	0.716578	1.32965	1.00442	0.974843	0.962134	4.70826	1.11312	1.2628	0.58688	0.572609	1.02595
BnaCYCB2;1b	0.938387	1.41224	1.06055	0.884631	1.01188	2.86289	1.11816	1.18328	0.97229	0.97229	0.990425
BnaCYCB2;1c	0.858266	1.46829	1.1602	0.899514	1.08288	3.29144	1.10964	1.09299	0.908776	0.888457	1.02454
BnaCYCB2;1d	0.700352	1.25722	0.860324	0.961616	1.01693	2.82879	1.11076	1.44726	0.97229	1.00826	1.01333
BnaCYCB2;2a	0.631881	1.90431	1.07812	0.638152	1.05956	4.44089	1.13037	1.78878	0.650862	0.643966	0.986846
BnaCYCB2;2b	0.60518	1.83841	1.06286	0.762708	1.05273	5.90974	1.13765	1.70529	0.737665	0.64787	0.980793
BnaCYCB2;3a	0.70079	0.861367	1.09879	1.0388	1.11161	1.19738	0.972623	0.730097	1.65456	1.7799	1.03272
BnaCYCB2;3b	1.12561	1.72036	1.24653	1.02499	0.953137	2.27244	1.05124	1.59602	0.931842	0.792332	1.00609
BnaCYCB2;3c	0.682123	1.18003	0.865715	0.85134	0.973554	1.13388	1.02562	1.09763	0.871683	1.34965	0.965278
BnaCYCB2;3d	1.25729	1.56529	1.16023	0.870123	1.207	3.23903	1.07223	0.921671	0.824849	0.816639	0.994225
BnaCYCB2;4a	0.644871	1.26286	0.856113	0.729288	0.996109	2.45623	1.07759	1.21821	0.747344	0.693559	1.00639
BnaCYCB2;4b	0.497922	1.1271	0.761353	0.874883	1.09488	7.02771	1.13508	1.79902	0.430551	0.410581	0.988677
BnaCYCB2;4c	0.794468	1.25125	1.04706	0.711565	0.968992	2.15116	1.07623	1.06694	0.806535	0.753671	0.985445
BnaCYCB2;4d	1.28671	3.66133	2.18232	0.726485	1.16694	5.38206	1.14266	1.03649	0.431433	0.377047	1.01258
BnaCYCB3;1a	0.766385	1.41212	0.916749	0.837306	1.05273	2.14616	1.07093	1.28011	0.86103	0.874006	0.991965
BnaCYCB3;1b	0.939558	1.61081	1.19066	0.77891	0.994203	1.95266	1.07153	1.24764	0.791966	0.752511	0.997366
BnaCYCB3;1c	0.66424	1.66687	0.911259	0.73413	0.915896	2.6947	1.07862	1.36957	0.684943	0.594926	0.967465
BnaCYCB3;1d	0.812485	1.34968	1.00359	0.688817	0.979962	1.64599	1.05945	0.996072	0.950202	0.921489	1.01285
LM: Leptosphaeria maculans; LB: Leptosphaeria biglobosa; SS: Sclerotinia sclerotiorum.

## Sheet: Table S5
Table S5. Figures for seed area, seed length, and seed width.
	Area (mm2)	Length (mm)	Width (mm)
WT-1	103389	278.56	478.873
WT-2	95209.4	259.781	466.354
WT-3	79921.1	243.749	412.498
WT-4	103673	272.3	478.873
WT-5	97766.2	266.041	456.964
WT-6	94504.1	259.781	456.964
WT-7	96492.7	262.911	466.354
WT-8	94288.6	259.781	456.964
WT-9	86931.6	250.391	472.613
WT-10	96404.5	250.391	472.613
WT-11	102155	266.041	510.172
WT-12	97178.4	266.041	456.964
WT-13	114988	297.34	488.263
WT-14	85403.4	250.391	416.275
WT-15	104633	266.041	507.042
WT-16	88146.3	244.131	441.315
WT-17	92388.1	262.911	438.185
WT-18	115008	300.469	488.263
WT-19	83512.7	241.002	438.185
WT-20	109580	269.171	497.653
Mu-1	83091.5	269.171	422.535
Mu-2	69876.4	247.261	363.067
Mu-3	76273.3	241.002	406.886
Mu-4	70797.2	244.131	366.197
Mu-5	72443	253.521	378.717
Mu-6	63734.2	225.352	350.548
Mu-7	60961.8	231.612	344.288
Mu-8	66761.2	231.612	381.847
Mu-9	68260	234.742	391.236
Mu-10	64361.1	244.131	344.288
Mu-11	69925.4	228.482	400.626
Mu-12	75205.5	234.742	403.756
Mu-13	70033.1	247.261	378.717
Mu-14	77889.7	244.131	416.275
Mu-15	72482.2	234.742	400.626
Mu-16	65762	215.962	394.366
Mu-17	62588	203.443	388.106
Mu-18	86549.6	250.391	447.574
Mu-19	62264.7	234.742	338.028
Mu-20	54995.9	215.962	334.898
WT:wild-type Col-0 plants; Mu: Arabidopsis thaliana mutant Atcycb3;1-Mu.

## Sheet: Table S6
Table S6. Primers used in this study.
Prime name	Primer sequences (5'-3')
CYCB3;1 LP	TTGATTGATTTGTGCTTGCAG
CYCB3;1 RP	TACGTTTTGATTTTGGCTTCG
LBb1.3	ATTTTGCCGATTTCGGAAC
Actin7 real F	GGTAACATTGTGCTCAGTGGTGG
Actin7 real R	AACGACCTTAATCTTCATGCTGC
qPCR F-CYCB3;1	CAGCATATCCGCAGAATCAT
qPCR R-CYCB3;1	AAGGTAGAAGGCGAGTTGTT
